# Supplementary material for: Polarizable Water Model for the Coarse-Grained MARTINI Force Field
Source: PLoS Comput Biol. 2010 Jun 10;6(6):e1000810. doi: 10.1371/journal.pcbi.1000810 (PMC2883601; doi:10.1371/journal.pcbi.1000810)
Supplement: Dataset S1 — MARTINI topology and MD-parameter files for GROMACS. (0.06 MB TAR) [file pcbi.1000810.s001.tar]

Archive with 3 entries (3 files):
- ./._martini_v2.P_supp-material.itp
- martini_v2.P_supp-material.itp
- martini_v2.P_example.mdp
